# Supplementary material for: Dermal Delivery of Korean Red Ginseng Extract: Impact on Storage Stability of Different Carrier Systems and Evaluation of Rg1 and Rb1 Skin Permeation Ex Vivo
Source: Pharmaceutics. 2022 Dec 24;15(1):56. doi: 10.3390/pharmaceutics15010056 (PMC9864683; doi:10.3390/pharmaceutics15010056)
Supplement: Supplementary file 1 [file pharmaceutics-15-00056-s001.zip]

Archive with 1 entries (1 files):
- pharmaceutics-2070383-supplementary.pdf
